# Supplementary material for: Biochemical and structural characterization of two cif-like epoxide hydrolases from Burkholderia cenocepacia
Source: Curr Res Struct Biol. 2021 Feb 21;3:72–84. doi: 10.1016/j.crstbi.2021.02.002 (PMC8244358; doi:10.1016/j.crstbi.2021.02.002)
Supplement: Multimedia component 3 [file mmc3.zip]

Archive with 1 entries (1 files):
- Cfl1_Cif-like-only_MSA.html
