# Supplementary material for: Biochemical and structural characterization of two cif-like epoxide hydrolases from Burkholderia cenocepacia
Source: Curr Res Struct Biol. 2021 Feb 21;3:72–84. doi: 10.1016/j.crstbi.2021.02.002 (PMC8244358; doi:10.1016/j.crstbi.2021.02.002)
Supplement: Multimedia component 10 [file mmc10.xml]

<ROSETTASCRIPTS>

<SCOREFXNS>
	<ScoreFunction name="SFXN_STD" weights="beta" >
	</ScoreFunction>
</SCOREFXNS>

<RESIDUE_LEVEL_TASK_OPERATIONS>
        <PreventRepackingRLT name="PreventRepacking" />
        <RestrictToRepackingRLT name="RestrictToRepacking" />
</RESIDUE_LEVEL_TASK_OPERATIONS>

<RESIDUE_SELECTORS>
	<Chain name="chain_A" chains="A" />
	<Chain name="chain_B" chains="B" />
	<Chain name="chain_C" chains="C" />
	<Chain name="chain_D" chains="D" />
	<Chain name="chain_J" chains="J" />
	<Chain name="chain_EFGHI" chains="E,F,G,H,I" />
	<Not name="NOT_chain_A" selector="chain_A" />
	<Not name="NOT_chain_B" selector="chain_B" />
	<Not name="NOT_chain_C" selector="chain_C" />
	<Not name="NOT_chain_D" selector="chain_D" />
	<Not name="NOT_chain_J" selector="chain_J" />
	<Or name="chain_C_OR_chain_D_OR_chain_J_OR_chain_EFGHI" selectors="chain_C,chain_D,chain_J,chain_EFGHI" />
	<Or name="chain_B_OR_chain_D_OR_chain_J_OR_chain_EFGHI" selectors="chain_B,chain_D,chain_J,chain_EFGHI" />
	<Or name="chain_C_OR_chain_B_OR_chain_J_OR_chain_EFGHI" selectors="chain_C,chain_B,chain_J,chain_EFGHI" />
	<Or name="chain_C_OR_chain_D_OR_chain_B_OR_chain_EFGHI" selectors="chain_C,chain_D,chain_B,chain_EFGHI" />
	<InterfaceByVector name="AB_interface" grp1_selector="chain_A" grp2_selector="chain_B"/>
	<InterfaceByVector name="AC_interface" grp1_selector="chain_A" grp2_selector="chain_C"/>
	<InterfaceByVector name="AD_interface" grp1_selector="chain_A" grp2_selector="chain_D"/>
	<InterfaceByVector name="AJ_interface" grp1_selector="chain_A" grp2_selector="chain_J"/>
	<And name="AB_interface_on_A" selectors="AB_interface,chain_A" />
	<And name="AB_interface_on_B" selectors="AB_interface,chain_B" />
	<And name="AC_interface_on_A" selectors="AC_interface,chain_A" />
	<And name="AC_interface_on_C" selectors="AC_interface,chain_C" />
	<And name="AD_interface_on_A" selectors="AD_interface,chain_A" />
	<And name="AD_interface_on_D" selectors="AD_interface,chain_D" />
	<And name="AJ_interface_on_A" selectors="AJ_interface,chain_A" />
	<And name="AJ_interface_on_J" selectors="AJ_interface,chain_J" />
	<ResiduePDBInfoHasLabel name="info_AB_interface_on_A" property="chain_A_interface_AB" />
	<ResiduePDBInfoHasLabel name="info_AB_interface_on_B" property="chain_B_interface_AB" />
	<ResiduePDBInfoHasLabel name="info_AC_interface_on_A" property="chain_A_interface_AC" />
	<ResiduePDBInfoHasLabel name="info_AC_interface_on_C" property="chain_C_interface_AC" />
	<ResiduePDBInfoHasLabel name="info_AD_interface_on_A" property="chain_A_interface_AD" />
	<ResiduePDBInfoHasLabel name="info_AD_interface_on_D" property="chain_D_interface_AD" />
	<ResiduePDBInfoHasLabel name="info_AJ_interface_on_A" property="chain_A_interface_AJ" />
	<ResiduePDBInfoHasLabel name="info_AJ_interface_on_J" property="chain_J_interface_AJ" />
</RESIDUE_SELECTORS>

<MOVE_MAP_FACTORIES>
	<MoveMapFactory name="move_AB_interface" bb="False" chi="False">
		<Chi residue_selector="AB_interface" enable="True" />
    </MoveMapFactory>
    <MoveMapFactory name="move_AB_interface_on_A" bb="False" chi="False">
		<Chi residue_selector="info_AB_interface_on_A" enable="True" />
    </MoveMapFactory>
	<MoveMapFactory name="move_AB_interface_on_B" bb="False" chi="False">
		<Chi residue_selector="info_AB_interface_on_B" enable="True" />
    </MoveMapFactory>

	<MoveMapFactory name="move_AC_interface" bb="False" chi="False">
		<Chi residue_selector="AC_interface" enable="True" />
    </MoveMapFactory>
	<MoveMapFactory name="move_AC_interface_on_A" bb="False" chi="False">
		<Chi residue_selector="info_AC_interface_on_A" enable="True" />
    </MoveMapFactory>
	<MoveMapFactory name="move_AC_interface_on_C" bb="False" chi="False">
		<Chi residue_selector="info_AC_interface_on_C" enable="True" />
    </MoveMapFactory>

	<MoveMapFactory name="move_AD_interface" bb="False" chi="False">
		<Chi residue_selector="AD_interface" enable="True" />
    </MoveMapFactory>
	<MoveMapFactory name="move_AD_interface_on_A" bb="False" chi="False">
		<Chi residue_selector="info_AD_interface_on_A" enable="True" />
    </MoveMapFactory>
	<MoveMapFactory name="move_AD_interface_on_D" bb="False" chi="False">
		<Chi residue_selector="info_AD_interface_on_D" enable="True" />
    </MoveMapFactory>

	<MoveMapFactory name="move_AJ_interface" bb="False" chi="False">
		<Chi residue_selector="AJ_interface" enable="True" />
    </MoveMapFactory>
	<MoveMapFactory name="move_AJ_interface_on_A" bb="False" chi="False">
		<Chi residue_selector="info_AJ_interface_on_A" enable="True" />
    </MoveMapFactory>
	<MoveMapFactory name="move_AJ_interface_on_J" bb="False" chi="False">
		<Chi residue_selector="info_AJ_interface_on_J" enable="True" />
    </MoveMapFactory>
</MOVE_MAP_FACTORIES>

<TASKOPERATIONS>
	<LimitAromaChi2 name="limitchi2" include_trp="1" />
	<IncludeCurrent name="include_starting_rotamers" />
	<ExtraRotamersGeneric name="extra_rotamers" ex1="True" />
	
	<DesignRestrictions name="pack_AB_interface">
		<Action selector_logic="AB_interface"		residue_level_operations="RestrictToRepacking"/>
		<Action selector_logic="!AB_interface"		residue_level_operations="PreventRepacking"/>
	</DesignRestrictions>
	<DesignRestrictions name="pack_AB_interface_on_A">
		<Action residue_selector="info_AB_interface_on_A"		residue_level_operations="RestrictToRepacking"/>
		<Action selector_logic="!info_AB_interface_on_A"		residue_level_operations="PreventRepacking"/>
	</DesignRestrictions>
	<DesignRestrictions name="pack_AB_interface_on_B">
		<Action residue_selector="info_AB_interface_on_B"		residue_level_operations="RestrictToRepacking"/>
		<Action selector_logic="!info_AB_interface_on_B"		residue_level_operations="PreventRepacking"/>
	</DesignRestrictions>

	<DesignRestrictions name="pack_AC_interface">
		<Action selector_logic="AC_interface"		residue_level_operations="RestrictToRepacking"/>
		<Action selector_logic="!AC_interface"		residue_level_operations="PreventRepacking"/>
	</DesignRestrictions>
	<DesignRestrictions name="pack_AC_interface_on_A">
		<Action residue_selector="info_AC_interface_on_A"		residue_level_operations="RestrictToRepacking"/>
		<Action selector_logic="!info_AC_interface_on_A"		residue_level_operations="PreventRepacking"/>
	</DesignRestrictions>
	<DesignRestrictions name="pack_AC_interface_on_C">
		<Action residue_selector="info_AC_interface_on_C"		residue_level_operations="RestrictToRepacking"/>
		<Action selector_logic="!info_AC_interface_on_C"		residue_level_operations="PreventRepacking"/>
	</DesignRestrictions>

	<DesignRestrictions name="pack_AD_interface">
		<Action selector_logic="AD_interface"		residue_level_operations="RestrictToRepacking"/>
		<Action selector_logic="!AD_interface"		residue_level_operations="PreventRepacking"/>
	</DesignRestrictions>
	<DesignRestrictions name="pack_AD_interface_on_A">
		<Action residue_selector="info_AD_interface_on_A"		residue_level_operations="RestrictToRepacking"/>
		<Action selector_logic="!info_AD_interface_on_A"		residue_level_operations="PreventRepacking"/>
	</DesignRestrictions>
	<DesignRestrictions name="pack_AD_interface_on_D">
		<Action residue_selector="info_AD_interface_on_D"		residue_level_operations="RestrictToRepacking"/>
		<Action selector_logic="!info_AD_interface_on_D"		residue_level_operations="PreventRepacking"/>
	</DesignRestrictions>

	<DesignRestrictions name="pack_AJ_interface">
		<Action selector_logic="AJ_interface"		residue_level_operations="RestrictToRepacking"/>
		<Action selector_logic="!AJ_interface"		residue_level_operations="PreventRepacking"/>
	</DesignRestrictions>
	<DesignRestrictions name="pack_AJ_interface_on_A">
		<Action residue_selector="info_AJ_interface_on_A"		residue_level_operations="RestrictToRepacking"/>
		<Action selector_logic="!info_AJ_interface_on_A"		residue_level_operations="PreventRepacking"/>
	</DesignRestrictions>
	<DesignRestrictions name="pack_AJ_interface_on_J">
		<Action residue_selector="info_AJ_interface_on_J"		residue_level_operations="RestrictToRepacking"/>
		<Action selector_logic="!info_AJ_interface_on_J"		residue_level_operations="PreventRepacking"/>
	</DesignRestrictions>

</TASKOPERATIONS>

<MOVERS>
	<DeleteRegionMover name="save_A" residue_selector="NOT_chain_A"/>
	<DeleteRegionMover name="save_B" residue_selector="NOT_chain_B"/>
	<DeleteRegionMover name="save_C" residue_selector="NOT_chain_C"/>
	<DeleteRegionMover name="save_D" residue_selector="NOT_chain_D"/>
	<DeleteRegionMover name="save_J" residue_selector="NOT_chain_J"/>
	<DeleteRegionMover name="save_AB" residue_selector="chain_C_OR_chain_D_OR_chain_J_OR_chain_EFGHI"/>
	<DeleteRegionMover name="save_AC" residue_selector="chain_B_OR_chain_D_OR_chain_J_OR_chain_EFGHI"/>
	<DeleteRegionMover name="save_AD" residue_selector="chain_C_OR_chain_B_OR_chain_J_OR_chain_EFGHI"/>
	<DeleteRegionMover name="save_AJ" residue_selector="chain_C_OR_chain_D_OR_chain_B_OR_chain_EFGHI"/>

	<FastRelax name="fastrelax_AB_interface" scorefxn="SFXN_STD" repeats="5" movemap_factory="move_AB_interface" task_operations="limitchi2,extra_rotamers,include_starting_rotamers,pack_AB_interface"/>
	<FastRelax name="fastrelax_AB_interface_on_A" scorefxn="SFXN_STD" repeats="5" movemap_factory="move_AB_interface_on_A" task_operations="limitchi2,extra_rotamers,include_starting_rotamers,pack_AB_interface_on_A"/>
	<FastRelax name="fastrelax_AB_interface_on_B" scorefxn="SFXN_STD" repeats="5" movemap_factory="move_AB_interface_on_B" task_operations="limitchi2,extra_rotamers,include_starting_rotamers,pack_AB_interface_on_B"/>
	<ParsedProtocol name="delete_and_fastrelax_AB_interface" mode="sequence">
    	<Add mover_name="save_AB"/>
		<Add mover_name="fastrelax_AB_interface"/>
	</ParsedProtocol>
	<ParsedProtocol name="delete_and_fastrelax_AB_interface_on_A" mode="sequence">
    	<Add mover_name="save_A"/>
		<Add mover_name="fastrelax_AB_interface_on_A"/>
	</ParsedProtocol>
	<ParsedProtocol name="delete_and_fastrelax_AB_interface_on_B" mode="sequence">
    	<Add mover_name="save_B"/>
		<Add mover_name="fastrelax_AB_interface_on_B"/>
	</ParsedProtocol>

	<FastRelax name="fastrelax_AC_interface" scorefxn="SFXN_STD" repeats="5" movemap_factory="move_AC_interface" task_operations="limitchi2,extra_rotamers,include_starting_rotamers,pack_AC_interface"/>
	<FastRelax name="fastrelax_AC_interface_on_A" scorefxn="SFXN_STD" repeats="5" movemap_factory="move_AC_interface_on_A" task_operations="limitchi2,extra_rotamers,include_starting_rotamers,pack_AC_interface_on_A"/>
	<FastRelax name="fastrelax_AC_interface_on_C" scorefxn="SFXN_STD" repeats="5" movemap_factory="move_AC_interface_on_C" task_operations="limitchi2,extra_rotamers,include_starting_rotamers,pack_AC_interface_on_C"/>
	<ParsedProtocol name="delete_and_fastrelax_AC_interface" mode="sequence">
    	<Add mover_name="save_AC"/>
		<Add mover_name="fastrelax_AC_interface"/>
	</ParsedProtocol>
	<ParsedProtocol name="delete_and_fastrelax_AC_interface_on_A" mode="sequence">
    	<Add mover_name="save_A"/>
		<Add mover_name="fastrelax_AC_interface_on_A"/>
	</ParsedProtocol>
	<ParsedProtocol name="delete_and_fastrelax_AC_interface_on_C" mode="sequence">
    	<Add mover_name="save_C"/>
		<Add mover_name="fastrelax_AC_interface_on_C"/>
	</ParsedProtocol>

	<FastRelax name="fastrelax_AD_interface" scorefxn="SFXN_STD" repeats="5" movemap_factory="move_AD_interface" task_operations="limitchi2,extra_rotamers,include_starting_rotamers,pack_AD_interface"/>
	<FastRelax name="fastrelax_AD_interface_on_A" scorefxn="SFXN_STD" repeats="5" movemap_factory="move_AD_interface_on_A" task_operations="limitchi2,extra_rotamers,include_starting_rotamers,pack_AD_interface_on_A"/>
	<FastRelax name="fastrelax_AD_interface_on_D" scorefxn="SFXN_STD" repeats="5" movemap_factory="move_AD_interface_on_D" task_operations="limitchi2,extra_rotamers,include_starting_rotamers,pack_AD_interface_on_D"/>
	<ParsedProtocol name="delete_and_fastrelax_AD_interface" mode="sequence">
    	<Add mover_name="save_AD"/>
		<Add mover_name="fastrelax_AD_interface"/>
	</ParsedProtocol>
	<ParsedProtocol name="delete_and_fastrelax_AD_interface_on_A" mode="sequence">
    	<Add mover_name="save_A"/>
		<Add mover_name="fastrelax_AD_interface_on_A"/>
	</ParsedProtocol>
	<ParsedProtocol name="delete_and_fastrelax_AD_interface_on_D" mode="sequence">
    	<Add mover_name="save_D"/>
		<Add mover_name="fastrelax_AD_interface_on_D"/>
	</ParsedProtocol>

	<FastRelax name="fastrelax_AJ_interface" scorefxn="SFXN_STD" repeats="5" movemap_factory="move_AJ_interface" task_operations="limitchi2,extra_rotamers,include_starting_rotamers,pack_AJ_interface"/>
	<FastRelax name="fastrelax_AJ_interface_on_A" scorefxn="SFXN_STD" repeats="5" movemap_factory="move_AJ_interface_on_A" task_operations="limitchi2,extra_rotamers,include_starting_rotamers,pack_AJ_interface_on_A"/>
	<FastRelax name="fastrelax_AJ_interface_on_J" scorefxn="SFXN_STD" repeats="5" movemap_factory="move_AJ_interface_on_J" task_operations="limitchi2,extra_rotamers,include_starting_rotamers,pack_AJ_interface_on_J"/>
	<ParsedProtocol name="delete_and_fastrelax_AJ_interface" mode="sequence">
    	<Add mover_name="save_AJ"/>
		<Add mover_name="fastrelax_AJ_interface"/>
	</ParsedProtocol>
	<ParsedProtocol name="delete_and_fastrelax_AJ_interface_on_A" mode="sequence">
    	<Add mover_name="save_A"/>
		<Add mover_name="fastrelax_AJ_interface_on_A"/>
	</ParsedProtocol>
	<ParsedProtocol name="delete_and_fastrelax_AJ_interface_on_J" mode="sequence">
    	<Add mover_name="save_J"/>
		<Add mover_name="fastrelax_AJ_interface_on_J"/>
	</ParsedProtocol>
</MOVERS>

<FILTERS>
	<TotalSasa name="SASA" confidence="0" hydrophobic="False" polar="False"/>
	<TotalSasa name="SASA_nonpolar" confidence="0" hydrophobic="True" polar="False"/>
	<TotalSasa name="SASA_polar" confidence="0" hydrophobic="False" polar="True"/>
	<ScoreType name="totalscore" scorefxn="SFXN_STD" score_type="total_score" threshold="0" confidence="0"/>
	<ShapeComplementarity name="AB_sc" residue_selector1="chain_A" residue_selector2="chain_B" confidence="0"/>
	<ShapeComplementarity name="AC_sc" residue_selector1="chain_A" residue_selector2="chain_C" confidence="0"/>
	<ShapeComplementarity name="AD_sc" residue_selector1="chain_A" residue_selector2="chain_D" confidence="0"/>
	<ShapeComplementarity name="AJ_sc" residue_selector1="chain_A" residue_selector2="chain_J" confidence="0"/>

	<MoveBeforeFilter name="A_SASA" mover="save_A" filter="SASA" />
	<MoveBeforeFilter name="B_SASA" mover="save_B" filter="SASA" />
	<MoveBeforeFilter name="C_SASA" mover="save_C" filter="SASA" />
	<MoveBeforeFilter name="D_SASA" mover="save_D" filter="SASA" />
	<MoveBeforeFilter name="J_SASA" mover="save_J" filter="SASA" />
	<MoveBeforeFilter name="AB_SASA" mover="save_AB" filter="SASA" />
	<MoveBeforeFilter name="AC_SASA" mover="save_AC" filter="SASA" />
	<MoveBeforeFilter name="AD_SASA" mover="save_AD" filter="SASA" />
	<MoveBeforeFilter name="AJ_SASA" mover="save_AJ" filter="SASA" />

	<MoveBeforeFilter name="A_SASA_nonpolar" mover="save_A" filter="SASA_nonpolar" />
	<MoveBeforeFilter name="B_SASA_nonpolar" mover="save_B" filter="SASA_nonpolar" />
	<MoveBeforeFilter name="C_SASA_nonpolar" mover="save_C" filter="SASA_nonpolar" />
	<MoveBeforeFilter name="D_SASA_nonpolar" mover="save_D" filter="SASA_nonpolar" />
	<MoveBeforeFilter name="J_SASA_nonpolar" mover="save_J" filter="SASA_nonpolar" />
	<MoveBeforeFilter name="AB_SASA_nonpolar" mover="save_AB" filter="SASA_nonpolar" />
	<MoveBeforeFilter name="AC_SASA_nonpolar" mover="save_AC" filter="SASA_nonpolar" />
	<MoveBeforeFilter name="AD_SASA_nonpolar" mover="save_AD" filter="SASA_nonpolar" />
	<MoveBeforeFilter name="AJ_SASA_nonpolar" mover="save_AJ" filter="SASA_nonpolar" />

	<MoveBeforeFilter name="A_SASA_polar" mover="save_A" filter="SASA_polar" />
	<MoveBeforeFilter name="B_SASA_polar" mover="save_B" filter="SASA_polar" />
	<MoveBeforeFilter name="C_SASA_polar" mover="save_C" filter="SASA_polar" />
	<MoveBeforeFilter name="D_SASA_polar" mover="save_D" filter="SASA_polar" />
	<MoveBeforeFilter name="J_SASA_polar" mover="save_J" filter="SASA_polar" />
	<MoveBeforeFilter name="AB_SASA_polar" mover="save_AB" filter="SASA_polar" />
	<MoveBeforeFilter name="AC_SASA_polar" mover="save_AC" filter="SASA_polar" />
	<MoveBeforeFilter name="AD_SASA_polar" mover="save_AD" filter="SASA_polar" />
	<MoveBeforeFilter name="AJ_SASA_polar" mover="save_AJ" filter="SASA_polar" />


	<MoveBeforeFilter name="AB_interface_on_A_totalscore" mover="delete_and_fastrelax_AB_interface_on_A" filter="totalscore" />
	<MoveBeforeFilter name="AB_interface_on_B_totalscore" mover="delete_and_fastrelax_AB_interface_on_B" filter="totalscore" />

	<MoveBeforeFilter name="AC_interface_on_A_totalscore" mover="delete_and_fastrelax_AC_interface_on_A" filter="totalscore" />
	<MoveBeforeFilter name="AC_interface_on_C_totalscore" mover="delete_and_fastrelax_AC_interface_on_C" filter="totalscore" />

	<MoveBeforeFilter name="AD_interface_on_A_totalscore" mover="delete_and_fastrelax_AD_interface_on_A" filter="totalscore" />
	<MoveBeforeFilter name="AD_interface_on_D_totalscore" mover="delete_and_fastrelax_AD_interface_on_D" filter="totalscore" />

	<MoveBeforeFilter name="AJ_interface_on_A_totalscore" mover="delete_and_fastrelax_AJ_interface_on_A" filter="totalscore" />
	<MoveBeforeFilter name="AJ_interface_on_J_totalscore" mover="delete_and_fastrelax_AJ_interface_on_J" filter="totalscore" />

	<MoveBeforeFilter name="AB_totalscore" mover="delete_and_fastrelax_AB_interface" filter="totalscore" />
	<MoveBeforeFilter name="AC_totalscore" mover="delete_and_fastrelax_AC_interface" filter="totalscore" />
	<MoveBeforeFilter name="AD_totalscore" mover="delete_and_fastrelax_AD_interface" filter="totalscore" />
	<MoveBeforeFilter name="AJ_totalscore" mover="delete_and_fastrelax_AJ_interface" filter="totalscore" />

	<CalculatorFilter name="AB_burried_SASA" equation="A_sasa + B_sasa - AB_sasa" threshold="0" confidence="0">
    	<Var name="A_sasa" filter="A_SASA"/>
    	<Var name="B_sasa" filter="B_SASA"/>
    	<Var name="AB_sasa" filter="AB_SASA"/>
    </CalculatorFilter>

    <CalculatorFilter name="AC_burried_SASA" equation="A_sasa + C_sasa - AC_sasa" threshold="0" confidence="0">
    	<Var name="A_sasa" filter="A_SASA"/>
    	<Var name="C_sasa" filter="C_SASA"/>
    	<Var name="AC_sasa" filter="AC_SASA"/>
    </CalculatorFilter>

    <CalculatorFilter name="AD_burried_SASA" equation="A_sasa + D_sasa - AD_sasa" threshold="0" confidence="0">
    	<Var name="A_sasa" filter="A_SASA"/>
    	<Var name="D_sasa" filter="D_SASA"/>
    	<Var name="AD_sasa" filter="AD_SASA"/>
    </CalculatorFilter>

    <CalculatorFilter name="AJ_burried_SASA" equation="A_sasa + J_sasa - AJ_sasa" threshold="0" confidence="0">
    	<Var name="A_sasa" filter="A_SASA"/>
    	<Var name="J_sasa" filter="J_SASA"/>
    	<Var name="AJ_sasa" filter="AJ_SASA"/>
    </CalculatorFilter>

	<CalculatorFilter name="AB_burried_SASA_nonpolar" equation="A_sasa + B_sasa - AB_sasa" threshold="0" confidence="0">
    	<Var name="A_sasa" filter="A_SASA_nonpolar"/>
    	<Var name="B_sasa" filter="B_SASA_nonpolar"/>
    	<Var name="AB_sasa" filter="AB_SASA_nonpolar"/>
    </CalculatorFilter>

    <CalculatorFilter name="AC_burried_SASA_nonpolar" equation="A_sasa + C_sasa - AC_sasa" threshold="0" confidence="0">
    	<Var name="A_sasa" filter="A_SASA_nonpolar"/>
    	<Var name="C_sasa" filter="C_SASA_nonpolar"/>
    	<Var name="AC_sasa" filter="AC_SASA_nonpolar"/>
    </CalculatorFilter>

    <CalculatorFilter name="AD_burried_SASA_nonpolar" equation="A_sasa + D_sasa - AD_sasa" threshold="0" confidence="0">
    	<Var name="A_sasa" filter="A_SASA_nonpolar"/>
    	<Var name="D_sasa" filter="D_SASA_nonpolar"/>
    	<Var name="AD_sasa" filter="AD_SASA_nonpolar"/>
    </CalculatorFilter>

    <CalculatorFilter name="AJ_burried_SASA_nonpolar" equation="A_sasa + J_sasa - AJ_sasa" threshold="0" confidence="0">
    	<Var name="A_sasa" filter="A_SASA_nonpolar"/>
    	<Var name="J_sasa" filter="J_SASA_nonpolar"/>
    	<Var name="AJ_sasa" filter="AJ_SASA_nonpolar"/>
    </CalculatorFilter>

	<CalculatorFilter name="AB_burried_SASA_polar" equation="A_sasa + B_sasa - AB_sasa" threshold="0" confidence="0">
    	<Var name="A_sasa" filter="A_SASA_polar"/>
    	<Var name="B_sasa" filter="B_SASA_polar"/>
    	<Var name="AB_sasa" filter="AB_SASA_polar"/>
    </CalculatorFilter>

    <CalculatorFilter name="AC_burried_SASA_polar" equation="A_sasa + C_sasa - AC_sasa" threshold="0" confidence="0">
    	<Var name="A_sasa" filter="A_SASA_polar"/>
    	<Var name="C_sasa" filter="C_SASA_polar"/>
    	<Var name="AC_sasa" filter="AC_SASA_polar"/>
    </CalculatorFilter>

    <CalculatorFilter name="AD_burried_SASA_polar" equation="A_sasa + D_sasa - AD_sasa" threshold="0" confidence="0">
    	<Var name="A_sasa" filter="A_SASA_polar"/>
    	<Var name="D_sasa" filter="D_SASA_polar"/>
    	<Var name="AD_sasa" filter="AD_SASA_polar"/>
    </CalculatorFilter>

    <CalculatorFilter name="AJ_burried_SASA_polar" equation="A_sasa + J_sasa - AJ_sasa" threshold="0" confidence="0">
    	<Var name="A_sasa" filter="A_SASA_polar"/>
    	<Var name="J_sasa" filter="J_SASA_polar"/>
    	<Var name="AJ_sasa" filter="AJ_SASA_polar"/>
    </CalculatorFilter>

	<CalculatorFilter name="AB_ddg" equation="AB_energy - ( AB_interface_on_A_energy + AB_interface_on_B_energy )" threshold="0" confidence="0">
    	<Var name="AB_interface_on_A_energy" filter="AB_interface_on_A_totalscore"/>
    	<Var name="AB_interface_on_B_energy" filter="AB_interface_on_B_totalscore"/>
    	<Var name="AB_energy" filter="AB_totalscore"/>
    </CalculatorFilter>

	<CalculatorFilter name="AC_ddg" equation="AC_energy - ( AC_interface_on_A_energy + AC_interface_on_C_energy )" threshold="0" confidence="0">
    	<Var name="AC_interface_on_A_energy" filter="AC_interface_on_A_totalscore"/>
    	<Var name="AC_interface_on_C_energy" filter="AC_interface_on_C_totalscore"/>
    	<Var name="AC_energy" filter="AC_totalscore"/>
    </CalculatorFilter>

	<CalculatorFilter name="AD_ddg" equation="AD_energy - ( AD_interface_on_A_energy + AD_interface_on_D_energy )" threshold="0" confidence="0">
    	<Var name="AD_interface_on_A_energy" filter="AD_interface_on_A_totalscore"/>
    	<Var name="AD_interface_on_D_energy" filter="AD_interface_on_D_totalscore"/>
    	<Var name="AD_energy" filter="AD_totalscore"/>
    </CalculatorFilter>

	<CalculatorFilter name="AJ_ddg" equation="AJ_energy - ( AJ_interface_on_A_energy + AJ_interface_on_J_energy )" threshold="0" confidence="0">
    	<Var name="AJ_interface_on_A_energy" filter="AJ_interface_on_A_totalscore"/>
    	<Var name="AJ_interface_on_J_energy" filter="AJ_interface_on_J_totalscore"/>
    	<Var name="AJ_energy" filter="AJ_totalscore"/>
    </CalculatorFilter>

</FILTERS>

<MOVERS>
	<Dssp name="dssp" />
	<AddResidueLabel name="label_AB_interface_on_A" residue_selector="AB_interface_on_A" label="chain_A_interface_AB" />
	<AddResidueLabel name="label_AB_interface_on_B" residue_selector="AB_interface_on_B" label="chain_B_interface_AB" />
	<AddResidueLabel name="label_AC_interface_on_A" residue_selector="AC_interface_on_A" label="chain_A_interface_AC" />
	<AddResidueLabel name="label_AC_interface_on_C" residue_selector="AC_interface_on_C" label="chain_C_interface_AC" />
	<AddResidueLabel name="label_AD_interface_on_A" residue_selector="AD_interface_on_A" label="chain_A_interface_AD" />
	<AddResidueLabel name="label_AD_interface_on_D" residue_selector="AD_interface_on_D" label="chain_D_interface_AD" />
	<AddResidueLabel name="label_AJ_interface_on_A" residue_selector="AJ_interface_on_A" label="chain_A_interface_AJ" />
	<AddResidueLabel name="label_AJ_interface_on_J" residue_selector="AJ_interface_on_J" label="chain_J_interface_AJ" />
</MOVERS>

<PROTOCOLS>
	<Add mover_name="dssp" />
	<Add mover_name="label_AB_interface_on_A" />
	<Add mover_name="label_AB_interface_on_B" />
	<Add mover_name="label_AC_interface_on_A" />
	<Add mover_name="label_AC_interface_on_C" />
	<Add mover_name="label_AD_interface_on_A" />
	<Add mover_name="label_AD_interface_on_D" />
	<Add mover_name="label_AJ_interface_on_A" />
	<Add mover_name="label_AJ_interface_on_J" />
	<Add filter_name="AB_sc" />
	<Add filter_name="AC_sc" />
	<Add filter_name="AD_sc" />
	<Add filter_name="AJ_sc" />
	<Add filter_name="AB_burried_SASA" />
	<Add filter_name="AC_burried_SASA" />
	<Add filter_name="AD_burried_SASA" />
	<Add filter_name="AJ_burried_SASA" />
	<Add filter_name="AB_burried_SASA_nonpolar" />
	<Add filter_name="AC_burried_SASA_nonpolar" />
	<Add filter_name="AD_burried_SASA_nonpolar" />
	<Add filter_name="AJ_burried_SASA_nonpolar" />
	<Add filter_name="AB_burried_SASA_polar" />
	<Add filter_name="AC_burried_SASA_polar" />
	<Add filter_name="AD_burried_SASA_polar" />
	<Add filter_name="AJ_burried_SASA_polar" />
	<Add filter_name="AB_ddg" />
	<Add filter_name="AC_ddg" />
	<Add filter_name="AD_ddg" />
	<Add filter_name="AJ_ddg" />
</PROTOCOLS>

<OUTPUT scorefxn="SFXN_STD"/>

</ROSETTASCRIPTS>
