# Supplementary material for: Biochemical and structural characterization of two cif-like epoxide hydrolases from Burkholderia cenocepacia
Source: Curr Res Struct Biol. 2021 Feb 21;3:72–84. doi: 10.1016/j.crstbi.2021.02.002 (PMC8244358; doi:10.1016/j.crstbi.2021.02.002)
Supplement: Multimedia component 11 [file mmc11.xml]

<ROSETTASCRIPTS>

<SCOREFXNS>
	<ScoreFunction name="SFXN_STD" weights="beta" >
	</ScoreFunction>
</SCOREFXNS>

<RESIDUE_LEVEL_TASK_OPERATIONS>
        <PreventRepackingRLT name="PreventRepacking" />
        <RestrictToRepackingRLT name="RestrictToRepacking" />
</RESIDUE_LEVEL_TASK_OPERATIONS>

<RESIDUE_SELECTORS>
	<Chain name="chain_A" chains="A" />
	<Chain name="chain_B" chains="B" />
	<Chain name="chain_AB" chains="A,B" />
	<Not name="NOT_chain_AB" selector="chain_AB" />

	<InterfaceByVector name="AB_interface" grp1_selector="chain_A" grp2_selector="chain_B"/>

	<And name="AB_interface_on_A" selectors="AB_interface,chain_A" />
	<And name="AB_interface_on_B" selectors="AB_interface,chain_B" />

	<ResiduePDBInfoHasLabel name="info_AB_interface_on_A" property="chain_A_interface_AB" />
	<ResiduePDBInfoHasLabel name="info_AB_interface_on_B" property="chain_B_interface_AB" />

</RESIDUE_SELECTORS>

<MOVE_MAP_FACTORIES>
	<MoveMapFactory name="move_AB_interface" bb="False" chi="False">
		<Chi residue_selector="AB_interface" enable="True" />
    </MoveMapFactory>
    <MoveMapFactory name="move_AB_interface_on_A" bb="False" chi="False">
		<Chi residue_selector="info_AB_interface_on_A" enable="True" />
    </MoveMapFactory>
	<MoveMapFactory name="move_AB_interface_on_B" bb="False" chi="False">
		<Chi residue_selector="info_AB_interface_on_B" enable="True" />
    </MoveMapFactory>
</MOVE_MAP_FACTORIES>

<TASKOPERATIONS>
	<LimitAromaChi2 name="limitchi2" include_trp="1" />
	<IncludeCurrent name="include_starting_rotamers" />
	<ExtraRotamersGeneric name="extra_rotamers" ex1="True" />
	
	<DesignRestrictions name="pack_AB_interface">
		<Action selector_logic="AB_interface"		residue_level_operations="RestrictToRepacking"/>
		<Action selector_logic="!AB_interface"		residue_level_operations="PreventRepacking"/>
	</DesignRestrictions>
	<DesignRestrictions name="pack_AB_interface_on_A">
		<Action residue_selector="info_AB_interface_on_A"		residue_level_operations="RestrictToRepacking"/>
		<Action selector_logic="!info_AB_interface_on_A"		residue_level_operations="PreventRepacking"/>
	</DesignRestrictions>
	<DesignRestrictions name="pack_AB_interface_on_B">
		<Action residue_selector="info_AB_interface_on_B"		residue_level_operations="RestrictToRepacking"/>
		<Action selector_logic="!info_AB_interface_on_B"		residue_level_operations="PreventRepacking"/>
	</DesignRestrictions>

</TASKOPERATIONS>

<MOVERS>
	<DeleteRegionMover name="save_A" residue_selector="chain_B"/>
	<DeleteRegionMover name="save_B" residue_selector="chain_A"/>
	<DeleteRegionMover name="save_AB" residue_selector="NOT_chain_AB"/>

	<FastRelax name="fastrelax_AB_interface" scorefxn="SFXN_STD" repeats="5" movemap_factory="move_AB_interface" task_operations="limitchi2,extra_rotamers,include_starting_rotamers,pack_AB_interface"/>
	<FastRelax name="fastrelax_AB_interface_on_A" scorefxn="SFXN_STD" repeats="5" movemap_factory="move_AB_interface_on_A" task_operations="limitchi2,extra_rotamers,include_starting_rotamers,pack_AB_interface_on_A"/>
	<FastRelax name="fastrelax_AB_interface_on_B" scorefxn="SFXN_STD" repeats="5" movemap_factory="move_AB_interface_on_B" task_operations="limitchi2,extra_rotamers,include_starting_rotamers,pack_AB_interface_on_B"/>
	<ParsedProtocol name="delete_and_fastrelax_AB_interface_on_A" mode="sequence">
    	<Add mover_name="save_A"/>
		<Add mover_name="fastrelax_AB_interface_on_A"/>
	</ParsedProtocol>
	<ParsedProtocol name="delete_and_fastrelax_AB_interface_on_B" mode="sequence">
    	<Add mover_name="save_B"/>
		<Add mover_name="fastrelax_AB_interface_on_B"/>
	</ParsedProtocol>

	
</MOVERS>

<FILTERS>
	<TotalSasa name="SASA" confidence="0" hydrophobic="False" polar="False"/>
	<TotalSasa name="SASA_nonpolar" confidence="0" hydrophobic="True" polar="False"/>
	<TotalSasa name="SASA_polar" confidence="0" hydrophobic="False" polar="True"/>
	<ScoreType name="totalscore" scorefxn="SFXN_STD" score_type="total_score" threshold="0" confidence="0"/>
	<ShapeComplementarity name="AB_sc" residue_selector1="chain_A" residue_selector2="chain_B" confidence="0"/>

	<MoveBeforeFilter name="A_SASA" mover="save_A" filter="SASA" />
	<MoveBeforeFilter name="B_SASA" mover="save_B" filter="SASA" />
	<MoveBeforeFilter name="AB_SASA" mover="save_AB" filter="SASA" />

	<MoveBeforeFilter name="A_SASA_nonpolar" mover="save_A" filter="SASA_nonpolar" />
	<MoveBeforeFilter name="B_SASA_nonpolar" mover="save_B" filter="SASA_nonpolar" />
	<MoveBeforeFilter name="AB_SASA_nonpolar" mover="save_AB" filter="SASA_nonpolar" />

	<MoveBeforeFilter name="A_SASA_polar" mover="save_A" filter="SASA_polar" />
	<MoveBeforeFilter name="B_SASA_polar" mover="save_B" filter="SASA_polar" />
	<MoveBeforeFilter name="AB_SASA_polar" mover="save_AB" filter="SASA_polar" />


	<MoveBeforeFilter name="AB_interface_on_A_totalscore" mover="delete_and_fastrelax_AB_interface_on_A" filter="totalscore" />
	<MoveBeforeFilter name="AB_interface_on_B_totalscore" mover="delete_and_fastrelax_AB_interface_on_B" filter="totalscore" />

	<MoveBeforeFilter name="AB_totalscore" mover="fastrelax_AB_interface" filter="totalscore" />

	<CalculatorFilter name="AB_burried_SASA" equation="A_sasa + B_sasa - AB_sasa" threshold="0" confidence="0">
    	<Var name="A_sasa" filter="A_SASA"/>
    	<Var name="B_sasa" filter="B_SASA"/>
    	<Var name="AB_sasa" filter="AB_SASA"/>
    </CalculatorFilter>

	<CalculatorFilter name="AB_burried_SASA_nonpolar" equation="A_sasa + B_sasa - AB_sasa" threshold="0" confidence="0">
    	<Var name="A_sasa" filter="A_SASA_nonpolar"/>
    	<Var name="B_sasa" filter="B_SASA_nonpolar"/>
    	<Var name="AB_sasa" filter="AB_SASA_nonpolar"/>
    </CalculatorFilter>

	<CalculatorFilter name="AB_burried_SASA_polar" equation="A_sasa + B_sasa - AB_sasa" threshold="0" confidence="0">
    	<Var name="A_sasa" filter="A_SASA_polar"/>
    	<Var name="B_sasa" filter="B_SASA_polar"/>
    	<Var name="AB_sasa" filter="AB_SASA_polar"/>
    </CalculatorFilter>

	<CalculatorFilter name="AB_ddg" equation="AB_energy - ( AB_interface_on_A_energy + AB_interface_on_B_energy )" threshold="0" confidence="0">
    	<Var name="AB_interface_on_A_energy" filter="AB_interface_on_A_totalscore"/>
    	<Var name="AB_interface_on_B_energy" filter="AB_interface_on_B_totalscore"/>
    	<Var name="AB_energy" filter="AB_totalscore"/>
    </CalculatorFilter>

</FILTERS>

<MOVERS>
	<Dssp name="dssp" />
	<AddResidueLabel name="label_AB_interface_on_A" residue_selector="AB_interface_on_A" label="chain_A_interface_AB" />
	<AddResidueLabel name="label_AB_interface_on_B" residue_selector="AB_interface_on_B" label="chain_B_interface_AB" />
</MOVERS>

<PROTOCOLS>
	<Add mover_name="dssp" />
	<Add mover_name="label_AB_interface_on_A" />
	<Add mover_name="label_AB_interface_on_B" />
	<Add filter_name="AB_sc" />
	<Add filter_name="AB_burried_SASA" />
	<Add filter_name="AB_burried_SASA_nonpolar" />
	<Add filter_name="AB_burried_SASA_polar" />
	<Add filter_name="AB_ddg" />
</PROTOCOLS>

<OUTPUT scorefxn="SFXN_STD"/>

</ROSETTASCRIPTS>
