# Supplementary material for: Biochemical and structural characterization of two cif-like epoxide hydrolases from Burkholderia cenocepacia
Source: Curr Res Struct Biol. 2021 Feb 21;3:72–84. doi: 10.1016/j.crstbi.2021.02.002 (PMC8244358; doi:10.1016/j.crstbi.2021.02.002)
Supplement: Multimedia component 12 [file mmc12.xml]

<ROSETTASCRIPTS>

  <SCOREFXNS>
    <ScoreFunction name="SFXN_STD" weights="beta" > 
    </ScoreFunction>
    <ScoreFunction name="SFXN_CST" weights="beta" > 
      <Reweight scoretype="coordinate_constraint" weight="1" />
    </ScoreFunction>
  </SCOREFXNS>

  <RESIDUE_SELECTORS>
  </RESIDUE_SELECTORS>

  <TASKOPERATIONS>
    <LimitAromaChi2 name="limitchi2" include_trp="1" />
    <RestrictToRepacking name="restrict_to_repack" />
    <IncludeCurrent name="include_starting_rotamers" />
    <ExtraRotamersGeneric name="extra_rotamers" ex1aro="True" />
  </TASKOPERATIONS>

  <FILTERS>
    <Rmsd name="RMSD_check" threshold="1" superimpose="True" confidence="0" />
  </FILTERS>

  <MOVERS>
    <Dssp name="dssp" />
    <FastRelax name="fastrelax" scorefxn="SFXN_CST" repeats="5" task_operations="limitchi2,restrict_to_repack,include_starting_rotamers,extra_rotamers" cartesian="false" />
    <AddConstraintsToCurrentConformationMover name="apply_coordinate_constraints" use_distance_cst="False" coord_dev="0.154" bound_width="0" CA_only="False" bb_only="False" />
    <ClearConstraintsMover name="remove_coordinate_constraints" />
  </MOVERS>

  <PROTOCOLS>
    <Add mover_name="dssp" />
    <Add mover_name="apply_coordinate_constraints" />
    <Add mover_name="fastrelax" />
    <Add mover_name="remove_coordinate_constraints" />
    <Add filter_name="RMSD_check" />
  </PROTOCOLS>

  <OUTPUT scorefxn="SFXN_STD"/>

</ROSETTASCRIPTS>
